# Supplementary material for: Microorganism-regulated mechanisms of temperature effects on the performance of anaerobic digestion
Source: Microb Cell Fact. 2016 Jun 3;15:96. doi: 10.1186/s12934-016-0491-x (PMC4893225; doi:10.1186/s12934-016-0491-x)
Supplement: Supplementary file 2 — 10.1186/s12934-016-0491-x Additional tables. [file 12934_2016_491_MOESM2_ESM.xlsx]

## Sheet: Table S1
Table S1. Fermentation condition in different treatment groups in initial period.
Treatment groups	Temperature	pH	TSa(%)	HRTb(days)	OLRc(gVS L-1day-1)	Fermentation volume（L）	Inoculum volume（L）	VSd(%)	VSe(%)	CODf(mg/L)
25°C	25°C	7	0.08	30	2	1.5	0.45	0.77	0.76	3150
35°C	35°C	7	0.08	30	2	1.5	0.45	0.77	0.76	3050
45°C	45°C	7	0.08	30	2	1.5	0.45	0.77	0.75	3000
50°C	50°C	7	0.08	30	2	1.5	0.45	0.77	0.75	2900
55°C	55°C	7	0.08	30	2	1.5	0.45	0.77	0.74	2850
a:Total solid content.
b: Hydraulic Retention Time.
c: organic loading rate.
d: volatile solid of origin swine manure.
e: volatile solid of initial fermentation slurry.
f: chemical oxygen demand.
All data were present in average value.

## Sheet: Table S2
Table S2. The time for sampling at different temperatures.
	Initial period	Peak I	Stable period
25°C	24h	D14	D24
35°C	24h	D7	D17
45°C	24h	D3	D13
50°C	24h	D3	D13
55°C	24h	D4	D14
The start time for digestion was labeled as D0.

## Sheet: Table S3
Table S3. The dynamic changes of acetic acid, propionic acid, butyric acid and NH4+-N at different temperatures.
	Initial period				Peak I				Stable period
	Acetic acid(mM)	Propionic acid(mM)	Butyric acid(mM)	NH4+-N(mM）	Acetic acid(mM)	Propionic acid(mM)	Butyric acid(mM)	NH4+-N(mM）	Acetic acid(mM)	Propionic acid(mM)	Butyric acid(mM)	NH4+-N(mM）
25°C	49.07±1.46	18.98±0.13	18.42±0.21	18.39±0.32	20.76±1.64	28.41±1.47	22.03±0.09	20.19±0.18	3.25±0.09	37.92±0.7	22.53±0.12	21.39±0.3
35°C	27.64±1.08	28.34±0.89	9.67±0.62	17.83±0.14	5.34±2.06	17.24±1.65	1.32±0.32	28.13±0.33	2.34±0.51	14.24±4.42	1.12±0.21	28.56±0.28
45°C	34.85±1.62	16.62±0.25	8.96±0.59	25.17±0.45	3.89±0.67	17.98±0.74	1.25±1.25	35.02±0.27	4.02±0.5	18.79±0.58	1.68±1.11	36.11±0.65
50°C	8.52±1	8.44±0.14	5.13±0.61	27±0.23	3.13±0.33	8.86±0.41	1.26±0.22	37.19±0.39	2.65±0.21	5.37±0.03	1.12±0.22	39.3±0.55
55°C	20.74±2.27	12.02±0.75	7.27±0.58	27.69±0.34	4.23±0.55	5.89±0.18	2.55±0.25	40.67±0.91	4.17±0.13	6.31±0.46	2.15±0.55	43.46±0.61

## Sheet: Table S4
Table S4. Pearson’s correlation of environmental variables with fermentation performance and methanogenic metabolism predicted by PICRUSt.
	Acetic acid	Propionic acid	Butyric acid	pH	DCPa	Temperature
Temperature	-.481**	-.796**	-.764**	.840**	.602**
Acetate		0.244	.535**	-.661**	-.629**
Propionate			.795**	-.634**	-.601**
Butyrate				-.806**	-.701**
NH4+-N				.121*	.293*
pH					.532**
PICRUSt prediction
Methanogenesis(RNA)Pb	-.362*	-.714**	-.649**	.748**	.409**	.835**
Methanogenesis(DNA)P	-0.321	-.555*	-0.338	.532*	.547*	.702**
Methanogenesis(RNA)Sc	.605*	-0.418	-0.384	.629*	.677**	.686**
Methanogenesis(DNA)S	.600*	-0.275	-0.247	.713*	0.325	.592*
** Correlation is significant at p < 0.01.* Significant at p < 0.05.
a: Daily CH4 production.
b:data in peak period
c:data in stable period

## Sheet: Table S5
Table S5. Statistical differences among all samples assessed by PERMANOVA.
	DNA		RNA
	Temperature	Process	Temperature	Process
R2	0.4208	0.056	0.5606	0.0565
P	0.001 ***	0.042 *	0.001 ***	0.009 **
*** Significant at p < 0.001, ** p < 0.01, * p < 0.05.

## Sheet: Table S6
Table S6. Pearson’s correlation between core phyla.
	Firmicutes	Bacteroidetes	Euryarchaeota	Thermotogae	WWE1
Bacteroidetes	-.609**
Euryarchaeota	.614**	-.628**
Thermotogae	0.172641	-.781**	.370*
WWE1	-.550**	.408*	-.439*	-.467**
Synergistetes	-.492**	0.33114	-0.256624	-0.327937	0.247294
** Significant at p < 0.01, * p < 0.05.

## Sheet: Table S7
Table S7. The whole activities of main phyla at different temperatures.
Peak period	25°C	35°C	45°C	50°C	55°C	Correlation
Euryarchaeota	0.072±0.013c	0.137±0.039bc	0.226±0.054abc	0.351±0.071a	0.286±0.09ab	* +
Firmicutes	0.195±0.009d	0.318±0.019c	0.389±0.023b	0.444±0.012a	0.37±0.009b	** ++
Bacteroidetes	0.243±0.002c	0.349±0.03d	0.68±0.009a	0.585±0.009b	0.452±0.043c	** ++
Stable period
Euryarchaeota	0.173±0.052b	0.097±0.032b	0.497±0.09a	0.237±0.059b	0.22±0.026b
Firmicutes	0.2±0.021c	0.283±0.024b	0.393±0.017a	0.373±0.024a	0.353±0.027ab	** ++
Bacteroidetes	0.217±0.012b	0.487±0.034a	0.603±0.012a	0.567±0.083a	0.31±0.045b	++
**Correlation between temperature and whole activities is significant at p < 0.01.
+ Correlation between DCP and whole activities is significant at p < 0.05.
++ Correlation between DCP and whole activities is significant at p < 0.01.
All data are presented as means ± standard deviations.
Values in a row with different letters mean significant differences at p<0.05.
The similarity is calculated based on Bray-curtis distance

## Sheet: Table8
Table S8. Summary of effects in Partial Least Squares Path Modeling.
Variables	Relationshipsa	Variables	Direct	Indirect	Total
Temperature		Microbial Community	-0.8036	0	0.5601
Temperature		Relative activities	-0.9062	0	0.5147
Temperature		Alpha-diversity	0.8285	0	0.9156
Temperature		Whole activities	0.743	0	0.883
Temperature		DCP	0.108	0.5917	0.6998
Microbial Community		DCP	0.1484	0	0.1484
Relative activities		DCP	0.0333	0	0.0333
Alpha-diversity		DCP	0.5472	0	0.5472
Whole activities		DCP	0.3847	0	0.3847
a: Relationships between variables are represented with straight arrows.

## Sheet: Table S9
Table S9. The correlations between taxa and DCP assessed by Partial mantel tests.
	P	r
Whole activities(relative activity)a	0.001	0.57
Relative activity(whole activities)	0.17	0.07
Alpha-diversity(microbial community)	0.001	0.31
Microbial community(alpha-diversity)	0.7	0.03
a: The values in bracket are controled
